# Supplementary material for: Separate and Combined Effects of Moderate-Intensity Exercise Training and Detraining with Protocatechuic Acid (PCA) on Myokines and Insulin-Signaling Pathways in Male Wistar Rats: A Preclinical Randomized Study
Source: Metabolites. 2025 Feb 1;15(2):87. doi: 10.3390/metabo15020087 (PMC11857820; doi:10.3390/metabo15020087)
Supplement: Supplementary file 1 [file metabolites-15-00087-s001.zip]

Archive with 1 entries (1 files):
- metabolites-3378696-supplementary.pdf
